# Supplementary material for: MIAMI-AD (Methylation in Aging and Methylation in AD): an integrative knowledgebase that facilitates explorations of DNA methylation across sex, aging, and Alzheimer’s disease
Source: Database (Oxford). 2024 Jul 19;2024:baae061. doi: 10.1093/database/baae061 (PMC11259044; doi:10.1093/database/baae061)
Supplement: baae061_Supp [file baae061_supp.zip]

Archive with 2 entries (2 files):
- suppl_data/_ALL_supp-figures_5-6-2024.pdf
- suppl_data/_All_supp-tables_5-7-2024.pdf
